# Supplementary material for: Testosterone Inhibits Secretion of the Pro-Inflammatory Chemokine CXCL1 from Astrocytes
Source: Curr Issues Mol Biol. 2024 Mar 6;46(3):2105–18. doi: 10.3390/cimb46030135 (PMC10968986; doi:10.3390/cimb46030135)
Supplement: Supplementary file 1 [file cimb-46-00135-s001.zip]

Archive with 1 entries (1 files):
- cimb-2545094-supplementary.pdf
